# Supplementary material for: A collateral circulation in ischemic stroke accelerates recanalization due to lower clot compaction
Source: PLoS One. 2024 Nov 19;19(11):e0314079. doi: 10.1371/journal.pone.0314079 (PMC11575800; doi:10.1371/journal.pone.0314079)
Supplement: S1 File — (XLSX) [file pone.0314079.s020.xlsx]

## Sheet: RBC dominant clots
Recanalization and thrombolysis of RBC dominant clots in the in vitro flow model of MCA with/without collateral
cv, collateral vessel
		Recanalization time [min]					Recanalization frequency [%]					Relative clot volume reduction [%]					RBC release [1]					Clot degradation rate [%]
donor no.		control	alteplase	control + cv	alteplase + cv		control	alteplase	control + cv	alteplase + cv		control	alteplase	control + cv	alteplase + cv		control	alteplase	control + cv	alteplase + cv		control
donor 1			180		50			0		100			9.09		10			0.3525		0.2728		donor no. / time [min]	0	30	60	90	120	150	180
																						donor 1
donor 2			145		93			100		100			30.77		23.08			0.324		0.2903
																						donor 2
donor 3			180		67			0		100			14.29		26.67			0.1133		0.36
																						donor 3
donor 4			79		121			100		100			16.67		9.09			0.3267		0.2933
																						donor 4
donor 5		180	115	180	100		0	100	0	100		16.67	33.33	16.67	50		0.02	0.075	0.265	0.27
		180	105	180	95							16.67	33.33	16.67	16.67		0.085	0.275	0.265	0.175		donor 5	0	0	0	0	0	16.6667	16.6667
donor 6		180	150	180	120		0	100	0	100		16.67	33.33	16.67	50		0.075	0.335	0.23	0.335			0	0	0	0	0	0	16.6667
		180	130	180	N/D							16.67	50	16.67	50		0.145	0.365	0.2	0.345		donor 6	0	0	0	0	16.6667	16.6667	16.6667
donor 7		180	80	180	110		0	100	0	100		0	20	0	40		0.05	0.32	0.115	0.23			0	0	0	0	16.6667	16.6667	16.6667
		180	100	180	90							0	40	0	40		0.095	0.265	0.11	0.265		donor 7	0	0	0	0	0	0	0
donor 8		180	157	180	110		0	100	0	100		16.67	33.33	16.67	33.33		0.01	0.265	0.115	0.375			0	0	0	0	0	0	0
		180	140	180	125							16.67	50	16.67	33.33		0.04	0.26	0.075	0.43		donor 8	0	0	0	0	0	16.6667	16.6667
																							0	0	0	0	0	16.6667	16.6667
																						mean [%]	0	0	0	0	4.16667	10.4167	12.5
																						SE [%]	0	0	0	0	2.72772	3.04969	2.72772
																						slope [%/min]	0.07
																						SE(slope) [%/min]	0.02
																						alteplase
																						donor no. / time [min]	0	30	60	90	120	150	180
																						donor 1	0	0	9.09	9.09	100	100	100
																						donor 2	0	0	23.08	30.77	30.77	100	100
																						donor 3	0	7.14	14.29	14.29	14.29	14.29	14.29
																						donor 4	0	16.67	16.67	100	100	100	100
																						donor 5	0	0	16.6667	33.3333	100	100	100
																							0	0	16.6667	33.3333	100	100	100
																						donor 6	0	16.6667	16.6667	33.3333	33.3333	100	100
																							0	16.6667	16.6667	50	50	100	100
																						donor 7	0	0	20	100	100	100	100
																							0	0	40	100	100	100	100
																						donor 8	0	0	16.6667	33.3333	33.3333	100	100
																							0	0	16.6667	16.6667	50	100	100
																						mean [%]	0	4.76194	18.5942	46.1792	67.6439	92.8575	92.8575
																						SE [%]	0	2.15377	2.15877	9.87254	10.0998	7.1425	7.1425
																						slope [%/min]	0.6
																						SE(slope) [%/min]	0.05
																						control + cv
																						donor no. / time [min]	0	30	60	90	120	150	180
																						donor 1
																						donor 2
																						donor 3
																						donor 4
																						donor 5	0	0	16.6667	16.6667	16.6667	16.6667	16.6667
																							0	0	16.6667	16.6667	16.6667	16.6667	16.6667
																						donor 6	0	0	0	0	16.6667	16.6667	16.6667
																							0	0	0	0	0	16.6667	16.6667
																						donor 7	0	0	0	0	0	0	0
																							0	0	0	0	0	0	0
																						donor 8	0	0	0	0	16.6667	16.6667	16.6667
																							0	0	0	0	16.6667	16.6667	16.6667
																						mean [%]	0	0	4.16667	4.16667	10.4167	12.5	12.5
																						SE [%]	0	0	2.72772	2.72772	3.04969	2.72772	2.72772
																						slope [%/min]	0.08
																						SE(slope) [%/min]	0.01
																						alteplase + cv
																						donor no. / time [min]	0	30	60	90	120	150	180
																						donor 1	0	10	100	100	100	100	100
																						donor 2	0	15.38	23.08	23.08	100	100	100
																						donor 3	0	6.67	26.67	100	100	100	100
																						donor 4	0	9.09	9.09	9.09	9.09	100	100
																						donor 5	0	16.6667	16.6667	50	100	100	100
																							0	16.6667	16.6667	100	100	100	100
																						donor 6	0	16.6667	50	50	100	100	100
																							0	16.6667	33.3333	33.3333	33.3333	50	50
																						donor 7	0	0	40	100	100	100	100
																							0	0	40	100	100	100	100
																						donor 8	0	0	16.6667	33.3333	100	100	100
																							0	0	16.6667	33.3333	100	100	100
																						mean [%]	0	8.98389	32.4033	61.0142	86.8686	95.8333	95.8333
																						SE [%]	0	2.14308	7.09733	10.3996	8.97803	4.16667	4.16667
																						slope [%/min]	0.61
																						SE(slope) [%/min]	0.07

## Sheet: Fibrin dominant clots
Recanalization and thrombolysis of fibrin dominant clots in the in vitro flow model of MCA with/without collateral
cv, collateral vessel
		Recanalization time [min]					Recanalization frequency [%]					Relative clot volume reduction [%]					RBC release [1]					Clot degradation rate [%]
donor no.		control	alteplase	control + cv	alteplase + cv		control	alteplase	control + cv	alteplase + cv		control	alteplase	control + cv	alteplase + cv		control	alteplase	control + cv	alteplase + cv		control
donor 1			OUTLIER		80			N/D		100			62.5		7.14			0.2967		0.192		donor no. / time [min]	0	30	60	90	120	150	180
																						donor 1
donor 2			180		180			0		0			20		16.67			0.2203		0.2543
																						donor 2
donor 3			180		91			0		100			33.33		57.14			0.237		0.189
																						donor 3
donor 4		180	180	180	180		0	0	0	0		0	40	0	20		0.04	0.12	0.055	0.16
		N/D	180	N/D	N/D							N/D	39.33	N/D	N/D		N/D	0.155	N/D	N/D		donor 4	0	0	0	0	0	0	0
donor 5		180	180	180	140		0	0	0	50		0	30	0	50		0.075	0.36	0.14	N/D
		N/D	OUTLIER	180	180							N/D	20	0	33.33		N/D	0.52	0.21	0.31		donor 5	0	0	0	0	0	0	0
donor 6		180	180	180	180		0	0	0	0		0	0	0	20		0.07	0.19	0.33	0.415
		180	180	180	180							0	10	0	20		0.085	0.375	0.31	0.26		donor 6	0	0	0	0	0	0	0
donor 7		180	180	180	130		0	0	0	100		0	28.57	0	50		0	0.075	0.045	0.21			0	0	0	0	0	0	0
		180	180	180	N/D							0	57.14	0	N/D		0.055	0.22	0.095	N/D		donor 7	0	0	0	0	0	0	0
donor 8		180	180	180	180		0	0	0	0		0	42.86	0	50		0.04	0.19	0.085	0.215			0	0	0	0	0	0	0
		180	180	180	180							0	57.14	0	62.5		0.04	0.225	0.07	0.26		donor 8	0	0	0	0	0	0	0
																							0	0	0	0	0	0	0
																						mean [%]	0	0	0	0	0	0	0
																						SE [%]	0	0	0	0	0	0	0
																						slope [%/min]	0
																						SE(slope) [%/min]	0
																						alteplase
																						donor no. / time [min]	0	30	60	90	120	150	180
																						donor 1	0	0	25	62.5	100	100	100
																						donor 2	0	10	10	10	20	20	20
																						donor 3	0	22.22	22.22	22.22	27.78	33.33	33.33
																						donor 4	0	0	20	40	40	40	40
																							0	0	0	33.3333	33.3333	33.3333	33.3333
																						donor 5	0	0	0	10	30	30	30
																							0	0	0	20	20	20	100
																						donor 6	0	0	0	0	0	0	0
																							0	0	0	0	0	10	10
																						donor 7	0	0	0	14.2857	14.2857	28.5714	28.5714
																							0	0	0	14.2857	42.8571	42.8571	57.1429
																						donor 8	0	0	28.5714	28.5714	42.8571	42.8571	42.8571
																							0	0	28.5714	28.5714	57.1429	57.1429	57.1429
																						mean [%]	0	2.47846	10.3356	21.8283	32.9428	35.2378	42.4906
																						SE [%]	0	1.81495	3.45545	4.77557	7.25795	6.81012	8.37228
																						slope [%/min]	0.26
																						SE(slope) [%/min]	0.02
																						control + cv
																						donor no. / time [min]	0	30	60	90	120	150	180
																						donor 1
																						donor 2
																						donor 3
																						donor 4	0	0	0	0	0	0	0
																						donor 5	0	0	0	0	0	0	0
																							0	0	0	10	10	10	10
																						donor 6	0	0	0	0	0	0	0
																							0	0	0	0	0	0	0
																						donor 7	0	0	0	0	0	0	0
																							0	0	0	0	0	0	0
																						donor 8	0	0	0	0	0	0	0
																							0	0	0	0	0	0	0
																						mean [%]	0	0	0	1.11111	1.11111	1.11111	1.11111
																						SE [%]	0	0	0	1.11111	1.11111	1.11111	1.11111
																						slope [%/min]	0.01
																						SE(slope) [%/min]	0
																						alteplase + cv
																						donor no. / time [min]	0	30	60	90	120	150	180
																						donor 1	0	7.14	7.14	100	100	100	100
																						donor 2	0	11.11	11.11	16.67	16.67	16.67	16.67
																						donor 3	0	14.29	42.86	57.14	100	100	100
																						donor 4	0	0	0	0	20	20	20
																							0	0	0	100	100	100	100
																						donor 5	0	0	10	20	50	100	100
																							0	0	11.1111	22.2222	33.3333	33.3333	33.3333
																						donor 6	0	0	0	10	10	20	20
																							0	0	0	10	10	20	20
																						donor 7	0	0	0	16.6667	50	100	100
																						donor 8	0	0	25	25	37.5	50	50
																							0	0	25	25	37.5	62.5	62.5
																						mean [%]	0	2.71167	11.0184	33.5582	47.0836	60.2086	60.2086
																						SE [%]	0	1.48318	3.91963	9.78969	9.99966	10.8343	10.8343
																						slope [%/min]	0.39
																						SE(slope) [%/min]	0.04

## Sheet: Initial clot compaction
Initial clot compaction of RBC dominant clots in the in vitro flow model of MCA with/without collateral
cv, collateral vessel
experiment no.	model / time [min]	0	5	10	15	20	25	30
1	model without collateral	100	93.1542	91.1266	87.947	84.3464	84.1518	81.0663
	model with collateral	100	99.4779	98.3214	98.7605	95.9835	95.6977	94.9766
2	model without collateral	100	96.1938	94.273	93.2931	91.858	92.9302	92.2698
	model with collateral	100	100.141	96.4583	96.163	96.0608	93.2187	93.2186
3	model without collateral	100	95.7114	96.3429	96.1116	95.4602	90.8939	91.18
	model with collateral	100	102.725	108.784	101.031	101.559	101.695	98.6365
4	model without collateral	100	98.9403	97.0508	96.1618	96.3354	96.2236	95.4205
	model with collateral	100	101.545	99.0019	99.3186	99.2392	98.9516	98.3041
5	model without collateral	100	96.7109	95.6662	97.608	97.5367	96.3725	96.1373
	model with collateral	100	100.141	100.027	99.0115	99.4581	99.3717	98.184
6	model without collateral	100	91.1751	88.5835	89.2416	87.8604	88.0484	86.3235
	model with collateral	100	101.708	100.426	99.6921	99.996	99.4624	99.0745
mean	model without collateral	100	95.3143	93.8405	93.3938	92.2329	91.4367	90.3996
	model with collateral	100	100.956	100.503	98.9961	98.7161	98.0661	97.0657

## Sheet: Pressure gradient
The pressure gradient over clots in the in vitro flow model of MCA with/without collateral
cv, collateral vessel
	pressure gradient [mm Hg]
experiment no.	cv closed	cv open
1	0.740741	0.444444
	0.851852	0.518519
2	0.592593	0.37037
	0.666667	0.481481
3	0.62963	0.296296
	0.703704	0.333333

## Sheet: Interstitial flow in clots
The interstitial flow in RBC dominant clots in the in vitro flow model of MCA with/without collateral
cv, collateral vessel

## Sheet: Donors
RBC dominant clots			Fibrin dominant clots
donor no.	sex (M/F)		donor no.	sex (M/F)
donor 1	M		donor 1	M
donor 2	F		donor 2	F
donor 3	M		donor 3	F
donor 4	M		donor 4	M
donor 5	M		donor 5	F
donor 6	F		donor 6	F
donor 7	F		donor 7	M
donor 8	M		donor 8	M
